# Supplementary material for: Coherent Integration of Organic Gel Polymer Electrolyte and Ambipolar Polyoxometalate Hybrid Nanocomposite Electrode in a Compact High-Performance Supercapacitor
Source: Nanomaterials (Basel). 2022 Feb 1;12(3):514. doi: 10.3390/nano12030514 (PMC8839628; doi:10.3390/nano12030514)
Supplement: Supplementary file 1 [file nanomaterials-12-00514-s001.zip]

Archive with 1 entries (1 files):
- nanomaterials-1552572-supplementary.pdf
